# Supplementary material for: Trends in the Outcomes of Advanced Hepatobiliary‐Pancreatic Surgery: The Impact of a Nationwide Clinical Database and Surgeon Certification System
Source: J Hepatobiliary Pancreat Sci. 2025 May 13;32(8):565–77. doi: 10.1002/jhbp.12158 (PMC12380033; doi:10.1002/jhbp.12158)
Supplement: Supplementary file 2 — Table S2. [file JHBP-32-565-s003.zip]

Archive with 2 entries (2 files):
- JHBP12158-sup-0003-TableS2b.docx
- JHBP12158-sup-0002-TableS2a.docx
