# Supplementary material for: Trends in the Outcomes of Advanced Hepatobiliary‐Pancreatic Surgery: The Impact of a Nationwide Clinical Database and Surgeon Certification System
Source: J Hepatobiliary Pancreat Sci. 2025 May 13;32(8):565–77. doi: 10.1002/jhbp.12158 (PMC12380033; doi:10.1002/jhbp.12158)
Supplement: Supplementary file 3 — Table S3. [file JHBP-32-565-s002.zip]

Archive with 3 entries (3 files):
- JHBP12158-sup-0005-TableS3c.docx
- JHBP12158-sup-0004-TableS3a.docx
- JHBP12158-sup-0005-TableS3b.docx
